# Supplementary material for: The link between diabetes and male infertility: mechanisms and implications
Source: Sci Rep. 2026 Jul 24;16:23198. doi: 10.1038/s41598-026-63095-w (PMC13400617; doi:10.1038/s41598-026-63095-w)
Supplement: Supplementary file 8 — Supplementary Material 8 [file 41598_2026_63095_MOESM8_ESM.xlsx]

## Sheet: Sheet1
Group	FSH	LH	Total_Testosterone	HbA1c	Count	Immotile_Sperm	Motile_Sperm	Rapidly_progressive	Slowly_prog.	Motile_in_place	Abnormal_form	Sample_ID	UR_Parent	UL_Parent	LL_Parent	LR_Parent	Tube_Name	Intact_DNA	Fragmented_DNA	DNA _fragmentation	IL6	BCL2	CYT.C	CASP_3	BAX	Protein Caspase 3	Protein BAX	Protein Bcl2	Protein CYT.C
Normal Non Diabetic	1.75	1	5.43	6.1	40000000	0.3	0.7	0.3	0.2	0.2	0.9	NDN1	0.003	0.2288	0.7681	0.0001	Sample 1	0.162	0.072	0.307692
Normal Non Diabetic	3.79	4.16	7.14	6.1	45000000	0.4	0.6	0.25	0.2	0.15	0.9	NDN2	0.0009	0.1289	0.8701	0.0001	Sample 2	0.222	0.724	0.765328
Normal Non Diabetic	2.5	3.2	4.46	5.5	25000000	0.25	0.75	0.3	0.2	0.25	0.92	NDN3	0.0002	0.1407	0.859	0	Sample 3	0.189	0.081	0.3
Normal Non Diabetic	4.21	3.69	5.39	6.3	65000000	0.3	0.7	0.15	0.3	0.15	0.9	NDN4	0.0001	0.0516	0.9481	0.0002	Sample 4	0.245	0.077	0.23913
Normal Non Diabetic	3.82	4.98	6.32	5.8	25000000	0.25	0.75	0.2	0.25	0.3	0.93	NDN5	0.0003	0.1204	0.8787	0.0006	Sample 5	0.116	0.098	0.457944						5.1	3.6	1.6	3.1
Normal Non Diabetic	3.31	4.2	5.43	5.2	25000000	0.35	0.65	0.2	0.25	0.2	0.92	NDN6	0.0002	0.1318	0.868	0	Sample 6	0.105	0.154	0.594595
Normal Non Diabetic	2.4	5.3	5.38	5.1	90000000	0.25	0.75	0.3	0.2	0.25	0.95	NDN8	0	0.0067	0.9933	0	Sample 8	0.221	0.201	0.476303						6.3	4.6	1.7	3.8
Normal Non Diabetic	3.59	6.92	4.96	4.99	125000000	0.3	0.7	0.3	0.25	0.15	0.9	NDN9	0.0015	0.028	0.9705	0	Sample 9	0.229	0.049	0.176259						5.6	3.9	1.9	3.4
Normal Non Diabetic	2.4	3.69	5.23	5.4	125000000	0.25	0.75	0.2	0.25	0.3	0.9	NDN10	0.0002	0.3815	0.6183	0	Sample 10	0.161	0.065	0.287611						5.9	4.1	2	3.5
Normal Non Diabetic	3.79	5.3	7.12	5.5	120000000	0.2	0.8	0.3	0.25	0.25	0.9	NDN11	0.0003	0.1204	0.8787	0.0006	Sample 11	0.322	0.285	0.469522
Abnormal Non Diabetic	5.96	5.49	8.39	5.3	110000000	0.4	0.6	0.15	0.25	0.2	0.98	NDA1	0.0252	0.5232	0.4424	0.0092	Sample 12	0.145	0.206	0.586895	33.1285	0.476319	1.10191	0.00689612	0.234881	3.2	2.4	4.9	1.5
Abnormal Non Diabetic	8.4	6.37	7.07	5.5	140000000	0.3	0.7	0.15	0.2	0.35	0.97	NDA2	0.3758	0.2793	0.2974	0.0475	Sample 13	0.125	0.412	0.767225	1.84038	2.65737	2.53151	28.6408	0.817902	3.7	2.6	5.4	1.7
Abnormal Non Diabetic	6.5	7.38	5.82	4.98	200000	0.75	0.25	0	0.1	0.15	0.99	NDA3	0.0232	0.6721	0.2985	0.0061	Sample 14	0.114	0.395	0.776031	2.26577	3.5801	1.75321	0.528509	0.0890031
Abnormal Non Diabetic	6.07	6.74	7.05	5.32	125000000	0.3	0.7	0.1	0.3	0.15	0.95	NDA4	0.0212	0.4017	0.5596	0.0175	Sample 15	0.149	0.112	0.429119		1.18921	9.57983	2.26577	6.23332	3.3	2.3	5.2	1.7
Abnormal Non Diabetic	4.41	7.43	7.64	5.43	2000000	0.4	0.6	0.1	0.25	0.25	0.98	NDA5	0.2471	0.6822	0.0523	0.0183	Sample 16	0.137	0.115	0.456349	254.232	0.76313	2.49666	0.586417		3.1	2.2	5.6	1.6
Abnormal Non Diabetic	6.67	5.63	8.4	5.8	45000000	0.3	0.7	0.15	0.4	0.15	0.99	NDA6	0.0661	0.8204	0.1052	0.0083	Sample 17	0.135	0.108	0.444444		0.586417	4.16986	4.25748
Abnormal Non Diabetic	4.54	8.4	5.81	5.5	110000000	0.25	0.75	0.2	0.3	0.25	0.98	NDA7	0.1263	0.4243	0.3713	0.0781	Sample 18	0.145	0.276	0.655582	4.75683	3.68075	8.1681	2.77022	5.57897
Abnormal Non Diabetic	3.89	5.89	5.3	4.82	10000000	0.6	0.4	0	0.25	0.15	0.99	NDA8	0.0586	0.6893	0.2443	0.0078	Sample 19	0.171	0.043	0.200935	67.1819	1.26576
Abnormal Non Diabetic	4.41	7.38	6.32	5.91	25000000	0.45	0.55	0.1	0.15	0.3	0.98	NDA9	0.0003	0.1204	0.8787	0.0006	Sample 20	0.148	0.398	0.728938
Abnormal Non Diabetic	6.5	5.63	5.89	5.84	65000000	0.4	0.6	0.2	0.15	0.25	0.98	NDA10	0.0212	0.4017	0.5596	0.0175	Sample 21	0.137	0.296	0.683603
Abnormal Non Diabetic	4.4	8.4	6.12	4.9	200000	0.65	0.35	0	0.1	0.25	0.98	NDA11	0.0661	0.8204	0.1052	0.0083	Sample 22	0.135	0.284	0.677804
Normal Diabetic	5.81	7.49	6.78	11.8	110000000	0.35	0.65	0.2	0.25	0.2	0.95	DN1	0.0305	0.8116	0.1536	0.0043	Sample 23	0.43	0.372	0.46384	0.101532	0.876606	2.20381	0.098073	0.258816	3.6	2.5	5.1	1.8
Normal Diabetic	5.06	7.76	4.9	10.6	110000000	0.35	0.65	0.1	0.25	0.3	0.96	DN2	0.0155	0.919	0.0631	0.0024	Sample 24	0.658	0.542	0.451667	4.14106	1.01396	10.2674	1.07923	0.163799	4.5	3.3	3.7	2.4
Normal Diabetic	9.81	7.8	4.69	10.5	40000000	0.4	0.6	0.15	0.2	0.25	0.9	DN3	0.063	0.598	0.3127	0.0263	Sample 25	0.448	0.392	0.466667	0.175556		1.26576	0.314253	0.0116785	5	3.5	3.5	2.7
Normal Diabetic	5.42	6.7	3.58	11.7	80000000	0.35	0.65	0.2	0.25	0.2	0.9	DN4	0.0347	0.7134	0.2438	0.0081	Sample 26	0.639	0.466	0.421719	0.655197	1.56917	1.81504	0.0115978		4.7	3.3	3.3	2.6
Normal Diabetic	8.5	9.4	3.23	10.8	109000000	0.2	0.8	0.25	0.35	0.2	0.9	DN5	0.0154	0.918	0.149	0.0264	Sample 27	0.52	0.349	0.401611	0.716978	2.12874	1.85318	0.00255936	0.0642571
Normal Diabetic	5.31	6.3	4.75	7.1	80000000	0.3	0.7	0.25	0.3	0.15	0.95	DN6	0.0301	0.7101	0.063	0.0241	Sample 28	0.417	0.101	0.194981	2.02792	1.54756	1.20581	4.19887	0.0415214
Normal Diabetic	7.6	8.14	3.57	6.7	65000000	0.25	0.75	0.25	0.3	0.2	0.92	DN7	0.025	0.8376	0.1287	0.0088	Sample 29	0.49	0.224	0.313725	1.94531	1.40444	0.702222	5.02805	0.106579
Normal Diabetic	5.43	5.97	4.2	9.7	79000000	0.25	0.75	0.25	0.3	0.2	0.9	DN8	0.0301	0.8201	0.1049	0.0081	Sample 30	0.34	0.163	0.324056		1.44393	1.72907	47.8352	0.0651541
Normal Diabetic	9.81	7.8	4.41	14.3	60000000	0.3	0.7	0.2	0.3	0.2	0.9	DN9	0.0346	0.5979	0.3026	0.0079	Sample 31	0.432	0.312	0.419355		1.03526	2.02792		1.94531
Normal Diabetic	5.42	6.7	7.55	6.8	110000000	0.3	0.7	0.2	0.25	0.25	0.92	DN10	0.0185	0.702	0.2696	0.0099	Sample 7	0.337	0.046	0.120104	0.0802141	1.70527	2.08493	0.0374212	0.543367
Abnormal Diabetic	3.42	7.53	7.2	10.4	65000000	0.3	0.7	0.15	0.25	0.3	0.98	DA1	0.0416	0.6349	0.3103	0.0133	Sample 32	0.639	0.172	0.212084	3.18215	2.2974	2.23457	0.134904	0.0511189
Abnormal Diabetic	4.22	9.35	8.6	7.1	70000000	0.4	0.6	0.1	0.25	0.25	0.97	DA2	0.0666	0.6396	0.2779	0.0159	Sample 33	0.375	0.361	0.490489	12.2101	1.84038	2.62079	1.93187
Abnormal Diabetic	6.42	8.16	5.51	12.3	800000	0.45	0.55	0.1	0.25	0.2	0.97	DA3	0.0704	0.8362	0.0765	0.0169	Sample 34	0.775	0.368	0.32196	38.5859	1.86607	14.9285	13.6422	9.25351	7.4	5.8	1.8	4.5
Abnormal Diabetic	4.88	7.2	5.4	6.7	100000000	0.55	0.45	0.1	0.25	0.1	0.99	DA4	0.0272	0.4048	0.5565	0.0115	Sample 35	0.69	0.405	0.369863	59.7141	1.61328	0.293209	0.0423939		6.7	5.4	1.6	4.2
Abnormal Diabetic	5.47	8.29	7.21	8.5	85000000	0.45	0.55	0.1	0.25	0.2	0.98	DA5	0.0406	0.6862	0.2612	0.0121	Sample 36	0.85	0.325	0.276596		3.97237	1.17283	0.0118415		7	6.1	1.5	3.9
Abnormal Diabetic	2.22	6.54	3.19	8.7	75000000	0.65	0.35	0.05	0.2	0.1	0.9	DA6	0.1011	0.7601	0.1229	0.016	Sample 37	0.63	0.21	0.25		0.721965	1.31951	0.111878	0.329877	8	6.7	1.7	4.9
Abnormal Diabetic	4.66	7.8	3.58	11.7	40000000	0.9	0.1	0	0.05	0.05	0.97	DA7	0.0704	0.8362	0.0765	0.0169	Sample 38	0.664	0.327	0.32997	3.89062	1.58008	6.27667	0.447513	4.28709
Abnormal Diabetic	5.8	5.81	3.76	7.4	400000	0.5	0.5	0.3	0.1	0.1	0.97	DA8	0.4137	0.1579	0.3457	0.0827	Sample 39	0.595	0.547	0.478984	16.9123	0.646176	0.659754	0.687771	0.441351
